# Supplementary material for: Divergent Hepatic Outcomes of Chronic Ketone Supplementation: Ketone Salts Preserve Liver Health While Ketone Esters and Precursors Drive Inflammation and Steatosis
Source: Pharmaceuticals (Basel). 2025 Sep 25;18(10):1436. doi: 10.3390/ph18101436 (PMC12566606; doi:10.3390/ph18101436)
Supplement: Supplementary file 1 [file pharmaceuticals-18-01436-s001.zip]

Archive with 1 entries (1 files):
- pharmaceuticals-3868046-supplementary.xlsx
