# Supplementary material for: Divergent Hepatic Outcomes of Chronic Ketone Supplementation: Ketone Salts Preserve Liver Health While Ketone Esters and Precursors Drive Inflammation and Steatosis
Source: Pharmaceuticals (Basel). 2025 Sep 25;18(10):1436. doi: 10.3390/ph18101436 (PMC12566606; doi:10.3390/ph18101436)
Supplement: Supplementary file 1 [file pharmaceuticals-18-01436-s001.zip › pharmaceuticals-3868046-supplementary.xlsx]

## Sheet: Sheet1
Supplementary Table S1. Blood chemistry markers of hepatic function that were not significantly different between SD, LKE, and HKE groups. Values are mean ± SD. Reference intervals are approximate for Sprague–Dawley rats. AST was not measured in this study.
Group	ALT (U/L)	ALP (U/L)	BUN (mg/dL)	Albumin (g/dL)	Potassium (mEq/L)	Chloride (mEq/L)	Total Bilirubin (mg/dL)
SD	83.3 ± 92.5	241.9 ± 35.7	16.5 ± 2.8	3.51 ± 0.08	4.60 ± 0.59	100.9 ± 2.3	0.1–0.3
LKE	43.6 ± 21.2	197.0 ± 52.0	17.5 ± 2.4	3.67 ± 0.25	4.78 ± 0.88	103.7 ± 2.9	0.1–0.3
HKE	43.8 ± 15.5	208.0 ± 69.8	15.3 ± 1.7	3.75 ± 0.25	4.22 ± 0.22	101.6 ± 4.3	0.1–0.3
Reference Interval	30–60	100–300	10–20	3.0–4.0	3.8–5.4	98–110	0.0–0.5
